# Supplementary material for: An Interactome-Centered Protein Discovery Approach Reveals Novel Components Involved in Mitosome Function and Homeostasis in Giardia lamblia
Source: PLoS Pathog. 2016 Dec 7;12(12):e1006036. doi: 10.1371/journal.ppat.1006036 (PMC5142787; doi:10.1371/journal.ppat.1006036)
Supplement: S1 Table — (XLSX) [file ppat.1006036.s001.xlsx]

## Sheet: Sheet1
Primer pair	Construct	Forward primer (5’ to 3’ direction)		Reverse primer (5’ to 3’ direction)
1	Pendo-17161-HA	17161_s	cgtctagaGCCGCAGCCTCCACGATC	17161_as_PacI	gc ttaattaa CTTGTGATTGCTCGA
2	Pendo_29147HA	29147_s_XbaI	gcTCTAGATCGCTAACTGTCTCAAAGTACGGATC	29147_as_SphI	gcGCATGCTTAAAGAGGAGGTTGAGAGATC
3	Pendo_14939HA	14939_s_XbaI	gcTCTAGA CTCGTCAAGACAGGCGAC	14939_PacI_HA_as	CG TTAATTAA TCA CGCGTAGTCTGGGACATCGTATGGGTA ATTTAGCCTTGTCTTGGTC
4	Pendo_9296HA	9296_s_XbaI	gcTCTAGA CATTGTGGAAGCGCTAGTG	9296_as_SphI	gcGCATGC AAGTTTTTCTGCTGAAGGAG
5	Pendo_22587HA	22587_s_SpeI	gcACTAGT ACGATTCTCTGCAAAGAG	22587_as_SphI	gcGCATGC CTTGTTGGCTCGGCGCTTG
6	Pendo_91252HA	91252_s_XbaI	gc TCTAGA CTCGTTAGTGGAGATCATG	91252_PacI_HA_as	cg TTAATTAA TCA CGCGTAGTCTGGGACATCGTATGGGTA ATATGCCTCAACGTGAAC
7	Pendo_5785HA	5785_s_SpeI	gc ACTAGT GTGGTGCATTTGAGGACTTG	5785_as_SphI	gcGCATGC ATATCTGATCTCTGAGGGCTC
8	Pendo_15154HA	15154_s_SpeI	gcACTAGT GAAGTGAATATGAACGCATC	15154_PacI_HA_as	cg TTAATTAA TCA CGCGTAGTCTGGGACATCGTATGGGTA CTTCCGCTTCCCCATGTTC
9	Pendo_21943HA	21943_s_SpeI	gcACTAGTCTGTGCCAATTGTAGAGC	21943_as_SphI	gcGCATGCCGACGATATGTCGCTTGC
10	Pendo_16424HA	16424_s_XbaI	gcTCTAGACCAAGATTTGTCTGATTGAC	16424_PacI_HA_as	cgTTAATTAATCACGCGTAGTCTGGGACATCGTATGGGTA GTAGCGACGATTACCGGATG
11	Pendo_17276HA	17276_s_XbaI	gc TCTAGA CTGATAGTGTAAATGATTTAG	17276_PacI_HA_as	gc TTAATTAA TCA CGCGTAGTCTGGGACATCGTATGGGTA AAGACGGTCTTGAAGCATTG
12	Pendo_7188HA	7188_s_SpeI	gc ACTAGT GTCACGTTCTTCACCTG	7188_as_SphI	gc GCATGC AAGAGCTGATATAGTACGAG
13	Pendo_113892HA	113892_s_XbaI	gcTCTAGA CAGAGCTGCCTCTCCTGTG	113892_PacI_HA_as	cgTTAATTAATCACGCGTAGTCTGGGACATCGTATGGGTA TTTAGAGTTTTGCCTATCAAATG
14	Pendo_9719HA	9719_s_SpeI	gc ACTAGT GTCTGGCCAAGTCCATAAG	9719_as_SphI	gcGCATGC CAGTTTCATCAGCGTGGAG
15	Pendo_9808HA	9808_s_XbaI	gcTCTAGA CAGACGTTCCAGGTTCTGAAG	9808_PacI_HA_as	cgTTAATTAATCACGCGTAGTCTGGGACATCGTATGGGTA CATCGCCTGGCACTGCG
16	Pendo_16717HA	16717_s_XbaI	gc TCTAGA CTGAGCTCGAAGGACTTC	16717_as_SphI	gc GCATGC CTTCTGGACCTGCCCG
17	Pendo_15499HA	15499_s_SpeI	gc ACTAGT GAAGCGTACTACAACGATC	15499_as_SphI	gc GCATGC GTTTCCGACTAGGGATC
18	Pendo_16844HA	9719_s_XbaI	gc TCTAGA CAGTCATGAACACTCGTG	16844_as_SphI	gc GCATGC ATAAACAGAGACGTTTGC
19	Pendo_16404HA	16404_s_XbaI	gc TCTAGA CATGTGCATTCTGCATATAC	16404_as_SphI	gc GCATGC ATTTACAGTTGTCTCCTCC
20	Pendo_32838HA	32838_s_XbaI	GCTCTAGACCGTCTCATTCGCAGGTGGA	32838_PacI_HA_as	GCTTAATTAATCACGCGTAGTCTGGGACATCGTATGGGTAGGCATTGGTGCACCTTACTG
21	Pendo_7532HA	7532_s_SpeI	gc ACTAGT GACGACGGTCTCCGCTATAC	7532_as_SphI	gcGCATGC CAGCGCGTCAAATGCTGCAG
22	Pendo_16867HA	16867_s_XbaI	gcTCTAGA GAACAACTACTGATCTCTTC	16867_as_SphI	gcGCATGC AAACATATCTGCCTCGTTTC
23	Pendo_32658HA	32658_s_XbaI	gcTCTAGA CTCCTCCTTGCAGAGAG	32658_PacI_HA_as	cg TTAATTAA TCA CGCGTAGTCTGGGACATCGTATGGGTA GTCGCTACCAGATGGCTC
24	Pendo_96670HA	96670_s_SpeI	gc ACTAGT CACCAGCAACCACTTGATGTAAG	96670_as_SphI	gcGCATGC CCAAGACCAGTATCTCCACGTC
25	Pendo_16745HA	16745_s_SpeI	gc ACTAGT GTATGAGACTGAGAAGTGGCTG	16745_PacI_HA_as	cgTTAATTAA TCA CGCGTAGTCTGGGACATCGTATGGGTA TTGTGGCTGAATAGACGCTAG
26	pCWP1_HA_14373	HA_14373_s_AvrII	gc CCTAGG ATGTACCCATACGATGTCCCAGACTACGCGTCTCAGATAGACAAGCTCATTCC	14373_PacI_as	gcttaattaaTTAGTCCTTCTTGGCAAGGTCC
27	N-ter Dyn-MUT (1st fragment)	N-ter Dyn-MUT_s_AvrII	gc CCTAGG ATGTACCCATACGATGTCCCAGACTACGCGTCTCAGATAGACAAGCTCATTCC	N-ter Dyn-MUT_as	CAAAACCGATGACTCTCCCGCAGATTG
28	MUT-Dyn C-ter (2nd fragment)	MUT-Dyn C-ter_s	CAATCTGCGGGAGAGTCATCGGTTTTG	MUT-Dyn C-ter_PacI_as	gcttaattaaTTAGTCCTTCTTGGCAAGGTCC
29	Pendo_17161Myc	17161_s_SpeI	gc ACTAGT ATGCCCTTTCCTGGTCT	17161_PacI_Myc_as	CGTTAATTAATTACAGATCTTCTTCAGAAATAAGTTTTTGTTCCTTGTGATTGCTCGAAGAGTT
30	Pendo_17030HA	17030_s_XbaI	gc TCTAGA ATGGCTCTACCAACCTTATTC	17030_as_SphI	gc GCATGC TTCTTCTATGTCCAAGGTGTTC
31	pCWP1_17030HA	17030_s_NsiI	gc ATGCAT GCTCTACCAACCTTATTCTCAGCAAATTCG	17030_PacI_HA_as	gc TTAATTAA CTA CGCGTAGTCTGGGACATCGTATGGGTA TTCTTCTATGTCCAA
32	pCWP1_MTSfdΔ27266_DHFR	MTSfdΔ27266_DHFR_s_NsiI	gc ATGCAT ATGTCTCTACTATCGTCA	MTSfdΔ27266_DHFR_as_PacI	gc TTAATTAA TCA ATCATTCTTCTATATAC
33	MTSfdΔint	MTSfdΔint_s_SpeI	at ACTAGT ATGTCTCTACTATCGTCA	MTSfdΔint_as	GTTTAGCGAACCAAC AACTGTGTGTTCCACGC
34	DHFR_HA	DHFR_HA_s	GCGTGGAACACACAGTT GTTGGTTCGCTAAAC	DHFR_PacI_HA_as	5’ GC TTAATTAA TTACGCGTAGTCTGGGACATCGTATGGGTAATCATTCTTCTCATATA
35	pCwp1_ MTSfdΔint-DHFR_Neo	MTSfdΔint-DHFR_s_Nsi I	GC ATGCAT ATGTCTCTACTATCGTCA	MTSfdΔint-DHFR_PacI_as	GC TTAATTAA TCA ATCATTCTTCTATATAC
