# Supplementary material for: An Interactome-Centered Protein Discovery Approach Reveals Novel Components Involved in Mitosome Function and Homeostasis in Giardia lamblia
Source: PLoS Pathog. 2016 Dec 7;12(12):e1006036. doi: 10.1371/journal.ppat.1006036 (PMC5142787; doi:10.1371/journal.ppat.1006036)
Supplement: S2 Table — (XLSX) [file ppat.1006036.s002.xlsx]

## Sheet: Sheet1
ORF number	MOMTiP nomenclature	Peptide score	Annotation	Experimentally verified Localization
Gl50803_10971	MOMTiP-2	63	Hypothetical	M
Gl50803_9719	MOMTiP-12	47	NADH oxidase	C
Gl50803_113892	MOMTiP11	43	Long chain fatty acid CoA ligase, putative	C
Gl50803_29147	MOMTiP-1	30	Hypothetical	M
Gl50803_14939	MOMTiP-3 (GiMOMP35) [48]	21	Hypothetical	M
Gl50803_21943	MOMTiP-5	13	Hypothetical	M
Gl50803_9296	MOMTiP-4	11	Hypothetical	M
Gl50803_5785	MOMTiP-7 (Qb-SNARE 4) [63]	11	Qb SNARE	M
Gl50803_22587	MOMTiP-6	8	Hypothetical	M
Gl50803_10822	MOMTiP-13	3	WD-40 repeat protein family	C
Gl50803_114546	MOMTiP-10	2	Hypothetical	VD
Gl50803_7188	MOMTiP-9	1	Hypothetical	ER, PV
Gl50803_9503	MOMTiP-8	1	Hypothetical	M
